# Supplementary material for: Genetic Variations in Bitter Taste Receptors and COVID-19 in the Canadian Longitudinal Study on Aging
Source: Biomedicines. 2025 Oct 11;13(10):2473. doi: 10.3390/biomedicines13102473 (PMC12562077; doi:10.3390/biomedicines13102473)
Supplement: Supplementary file 1 [file biomedicines-13-02473-s001.zip]

Archive with 1 entries (1 files):
- biomedicines-3817516-supplementary.pdf
